# Supplementary material for: Essential oil-derived decomposable polymers via cycloaddition polymerization of silyl ether-linked phenylpropanoids
Source: Nat Commun. 2025 Nov 27;16:10679. doi: 10.1038/s41467-025-65707-x (PMC12660959; doi:10.1038/s41467-025-65707-x)
Supplement: Supplementary file 3 — Source data [file 41467_2025_65707_MOESM3_ESM.xlsx]

## Sheet: M1
	C	1.98396	-1.35644	-0.674761
	C	3.26368	-1.85241	-0.875777
	C	4.17586	-1.97881	0.175276
	C	3.74804	-1.59151	1.44967
	C	2.47151	-1.09809	1.66404
	C	1.58268	-0.969739	0.598067
	H	3.56446	-2.14942	-1.87498
	H	4.41673	-1.67864	2.29791
	H	2.15971	-0.81509	2.66201
	C	5.5206	-2.50993	-0.107146
	H	5.69243	-2.77417	-1.14903
	C	6.51617	-2.69231	0.760039
	H	6.37395	-2.43674	1.80756
	C	7.86001	-3.23841	0.399369
	H	8.65199	-2.52453	0.647942
	H	8.07583	-4.15115	0.96417
	H	7.9277	-3.46942	-0.66578
	O	0.307694	-0.526232	0.780684
	Si	-0.353698	0.905428	1.33844
	O	-1.95202	0.594069	0.958971
	C	-3.13536	1.21104	1.2281
	C	-3.37904	2.53017	0.865026
	C	-4.14765	0.471034	1.83679
	C	-4.61951	3.09792	1.12462
	H	-2.60603	3.11083	0.377029
	C	-5.38079	1.04698	2.08614
	C	-5.64579	2.37688	1.73812
	H	-4.79676	4.12909	0.83768
	H	-6.14777	0.445986	2.56032
	C	-0.120991	1.07044	3.19198
	H	0.966811	1.09672	3.33692
	C	-0.691824	2.38146	3.75105
	H	-0.279215	3.26106	3.25076
	H	-1.78	2.42049	3.65096
	H	-0.460408	2.47081	4.81718
	C	-0.669356	-0.139014	3.95864
	H	-1.75749	-0.203454	3.87137
	H	-0.251269	-1.08205	3.59814
	H	-0.431347	-0.056448	5.0239
	C	0.295621	2.3717	0.366381
	H	-0.305505	3.22377	0.708596
	C	0.075817	2.21666	-1.14315
	H	-0.970542	2.02188	-1.39069
	H	0.376877	3.12834	-1.66892
	H	0.671452	1.39417	-1.54856
	C	1.76433	2.69151	0.679981
	H	1.93552	2.85385	1.74711
	H	2.42959	1.88735	0.353893
	H	2.07332	3.60123	0.155493
	C	-6.93863	3.03959	1.98079
	H	-6.98538	4.0754	1.64963
	C	-8.023	2.51057	2.54707
	H	-8.00468	1.47776	2.88731
	C	-9.30717	3.24494	2.76123
	H	-10.1346	2.74315	2.2492
	H	-9.56965	3.27207	3.82377
	H	-9.24908	4.27217	2.39528
	H	1.28819	-1.26535	-1.50018
	H	-3.95395	-0.559724	2.1088

## Sheet: M2
	C	0.946472	-0.357739	1.24602
	C	1.38577	-1.63193	0.923235
	C	2.42676	-1.84017	0.014619
	C	3.01881	-0.714439	-0.573377
	C	2.58986	0.559924	-0.259748
	C	1.55358	0.746833	0.656431
	H	0.909402	-2.48846	1.38772
	H	3.82455	-0.83186	-1.28783
	H	3.04834	1.42832	-0.717104
	C	2.84298	-3.21168	-0.274032
	H	2.25967	-3.9726	0.23652
	C	3.84291	-3.60141	-1.07601
	H	4.46093	-2.88424	-1.60628
	O	1.15307	2.01787	0.904373
	Si	0.552853	2.88118	2.20952
	O	-0.855761	2.16784	2.77124
	C	-2.07061	1.82986	2.27544
	C	-3.1567	1.84698	3.14516
	C	-2.25291	1.43409	0.949143
	C	-4.40963	1.47711	2.68841
	H	-3.00523	2.15143	4.17356
	C	-3.50964	1.06764	0.504484
	C	-4.61527	1.08065	1.36282
	H	-5.25139	1.49443	3.37212
	H	-3.62531	0.766542	-0.529524
	C	1.71931	2.83528	3.67261
	H	2.67772	3.20354	3.28602
	C	1.25535	3.80046	4.77364
	H	1.14781	4.82601	4.41221
	H	0.293767	3.49111	5.1934
	H	1.98068	3.81432	5.59293
	C	1.95077	1.43282	4.24764
	H	1.01819	0.991458	4.60965
	H	2.38398	0.749146	3.51504
	H	2.64058	1.48512	5.09605
	C	0.244502	4.60191	1.54112
	H	-0.245202	5.14142	2.36144
	C	-0.687796	4.64738	0.324692
	H	-1.67711	4.2406	0.543078
	H	-0.823898	5.6826	-0.004172
	H	-0.272329	4.08785	-0.517808
	C	1.56869	5.3169	1.23385
	H	2.22993	5.36382	2.1025
	H	2.11195	4.81706	0.426697
	H	1.37585	6.34457	0.910972
	C	-5.96387	0.700952	0.944756
	H	-6.71103	0.771027	1.73031
	C	-6.34911	0.289486	-0.270679
	H	-5.64601	0.199652	-1.09234
	H	0.137999	-0.223471	1.95307
	H	-1.41088	1.41555	0.26913
	C	-7.73054	-0.077434	-0.615765
	O	-7.98836	-0.443973	-1.75406
	C	4.20518	-5.00588	-1.31748
	O	5.13547	-5.26579	-2.06817
	C	-8.81307	0.000591	0.427808
	H	-8.57444	-0.638468	1.28097
	H	-8.91372	1.02241	0.801061
	H	-9.75741	-0.318272	-0.010133
	C	3.43407	-6.10864	-0.642063
	H	3.50062	-6.01458	0.444312
	H	2.37649	-6.06096	-0.911377
	H	3.84187	-7.07092	-0.946976

## Sheet: M3
	C	1.512	-1.85457	-0.008617
	C	2.68616	-2.58017	-0.141519
	C	3.94114	-1.9602	-0.062432
	C	3.99614	-0.582795	0.140778
	C	2.82592	0.149591	0.268282
	C	1.58333	-0.465703	0.206097
	H	2.64519	-3.64872	-0.305405
	H	4.94694	-0.068157	0.194523
	H	2.86939	1.22184	0.414665
	C	5.13096	-2.80145	-0.197839
	H	4.92163	-3.8485	-0.397093
	C	6.40854	-2.41237	-0.095141
	H	6.67526	-1.38073	0.109596
	O	0.430871	0.237003	0.293197
	Si	-0.235029	1.28647	1.41524
	O	-1.76676	0.657951	1.66817
	C	-3.02161	1.15715	1.69425
	C	-3.3748	2.23356	2.48904
	C	-4.01251	0.516347	0.917051
	C	-4.68636	2.6926	2.5201
	H	-2.61523	2.71174	3.09484
	C	-5.31607	0.97632	0.956558
	C	-5.67189	2.07238	1.75887
	H	-4.9439	3.53783	3.14783
	H	-6.06956	0.485398	0.357757
	C	0.729277	1.1892	3.01788
	H	1.77087	1.40816	2.75464
	C	0.273905	2.24713	4.032
	H	0.32702	3.26196	3.62987
	H	-0.754186	2.06956	4.35984
	H	0.908066	2.2128	4.92332
	C	0.680632	-0.213082	3.63848
	H	-0.340919	-0.486409	3.91664
	H	1.05881	-0.982944	2.96136
	H	1.28961	-0.246899	4.54738
	C	-0.371213	2.98403	0.636601
	H	-0.975653	3.5847	1.32639
	C	-1.09286	2.94431	-0.716683
	H	-2.09676	2.51891	-0.642271
	H	-1.19392	3.95573	-1.12279
	H	-0.533033	2.35183	-1.44551
	C	0.997231	3.66573	0.503028
	H	1.5235	3.73674	1.45832
	H	1.64387	3.12896	-0.196807
	H	0.876469	4.68279	0.117346
	C	-7.03863	2.58679	1.83018
	H	-7.15635	3.44518	2.48494
	C	-8.11693	2.11504	1.1901
	H	-8.0577	1.25861	0.526337
	C	-9.46484	2.68919	1.31398
	O	-10.3907	2.18831	0.69062
	C	7.55887	-3.31669	-0.242125
	O	8.69222	-2.86931	-0.13361
	C	-9.69574	3.88275	2.20224
	H	-9.41986	3.65398	3.23422
	H	-9.08439	4.72824	1.87858
	H	-10.7475	4.16141	2.163
	C	7.3351	-4.77882	-0.523074
	H	6.74136	-5.23749	0.270862
	H	6.78886	-4.91143	-1.4598
	H	8.29759	-5.28292	-0.591964
	O	-3.59401	-0.529199	0.16968
	O	0.271753	-2.39003	-0.067434
	C	0.153159	-3.7922	-0.274419
	H	0.585951	-4.08953	-1.23335
	H	0.628964	-4.3541	0.533785
	H	-0.914515	-4.00246	-0.280277
	C	-4.55633	-1.22381	-0.614137
	H	-5.33763	-1.66048	0.013849
	H	-5.00984	-0.566322	-1.36068
	H	-4.01097	-2.01948	-1.11773

## Sheet: M4
	C	1.01853	-0.476096	1.22899
	C	1.39756	-1.72623	0.764541
	C	2.36563	-1.87582	-0.230705
	C	2.95322	-0.716501	-0.752898
	C	2.58786	0.533875	-0.295068
	C	1.61879	0.662744	0.701387
	H	0.927742	-2.60947	1.18341
	H	3.70889	-0.786799	-1.52603
	H	3.04462	1.4287	-0.700214
	C	2.71729	-3.2275	-0.671312
	H	2.19042	-4.01842	-0.146413
	C	3.57164	-3.55181	-1.64585
	H	4.0713	-2.79575	-2.24014
	O	1.2813	1.91671	1.08859
	Si	0.641214	2.65903	2.44834
	O	-0.794347	1.91315	2.88508
	C	-2.00199	1.67541	2.31563
	C	-3.12233	1.66859	3.14005
	C	-2.14364	1.40069	0.954538
	C	-4.36998	1.39962	2.60357
	H	-3.00278	1.87589	4.19648
	C	-3.39532	1.13532	0.430096
	C	-4.53511	1.13216	1.24134
	H	-5.2387	1.39832	3.25286
	H	-3.47816	0.923734	-0.629116
	C	1.75409	2.46197	3.9404
	H	2.7286	2.85129	3.62025
	C	1.26335	3.33012	5.10866
	H	1.17596	4.38503	4.8375
	H	0.286477	2.99551	5.46965
	H	1.96254	3.26263	5.94778
	C	1.95321	1.01085	4.3934
	H	1.00538	0.54946	4.68367
	H	2.40516	0.391168	3.61653
	H	2.61451	0.978555	5.26522
	C	0.379267	4.44045	1.93555
	H	-0.150991	4.90454	2.77646
	C	-0.484124	4.61426	0.680323
	H	-1.48804	4.204	0.805103
	H	-0.591312	5.67788	0.444452
	H	-0.028152	4.13007	-0.187491
	C	1.72272	5.16664	1.77028
	H	2.33317	5.12706	2.6756
	H	2.30856	4.73747	0.952194
	H	1.55372	6.2215	1.53303
	C	-5.8844	0.869435	0.736057
	H	-6.6528	0.864696	1.50267
	C	-6.22772	0.622565	-0.531129
	H	-5.48641	0.562633	-1.31947
	H	0.262546	-0.388207	1.99853
	H	-1.27453	1.39587	0.30914
	C	-7.57592	0.21005	-0.971675
	O	-8.68235	0.764173	-0.454288
	O	-7.71554	-0.661625	-1.80226
	C	-8.69079	2.02976	0.229314
	H	-8.61456	1.88069	1.30574
	H	-7.88862	2.67616	-0.121588
	H	-9.65323	2.48131	-0.004337
	C	3.77388	-4.92204	-2.15947
	O	3.84639	-5.97442	-1.33114
	O	3.85746	-5.13166	-3.35026
	C	4.14639	-5.85682	0.071007
	H	4.76397	-4.98362	0.272886
	H	3.22809	-5.8144	0.655297
	H	4.69563	-6.76072	0.328258

## Sheet: M5
	C	1.7468	-1.2316	0.29548
	C	2.92984	-1.76122	-0.197013
	C	4.12661	-1.67141	0.527679
	C	4.11175	-1.03909	1.76941
	C	2.93195	-0.508394	2.26814
	C	1.74901	-0.585976	1.54556
	H	2.94107	-2.25647	-1.15868
	H	5.01382	-0.958589	2.36246
	H	2.92058	-0.029017	3.23873
	C	5.3294	-2.25716	-0.065839
	H	5.18306	-2.72469	-1.03468
	C	6.56048	-2.27233	0.456049
	H	6.79235	-1.8279	1.41608
	O	0.577486	-0.1124	2.03074
	Si	0.004196	1.40586	2.4516
	O	-1.53618	1.03771	2.98184
	C	-2.78744	1.44257	2.67229
	C	-3.17449	2.76702	2.76945
	C	-3.73591	0.467308	2.29346
	C	-4.48043	3.1458	2.48149
	H	-2.44479	3.50535	3.07912
	C	-5.03451	0.851484	2.01215
	C	-5.42375	2.19794	2.09794
	H	-4.76688	4.18811	2.55925
	H	-5.75712	0.102382	1.72202
	C	0.957393	2.08028	3.91542
	H	2.00533	2.13177	3.59516
	C	0.50983	3.50278	4.27847
	H	0.614573	4.19829	3.44208
	H	-0.535469	3.52201	4.60094
	H	1.11183	3.8903	5.1063
	C	0.876013	1.15664	5.13696
	H	-0.150309	1.08367	5.50733
	H	1.22179	0.143885	4.91622
	H	1.49303	1.54687	5.95252
	C	-0.036076	2.54545	0.963765
	H	-0.555107	3.45005	1.30362
	C	-0.817403	1.96568	-0.221855
	H	-1.85452	1.73787	0.036415
	H	-0.835491	2.68328	-1.04852
	H	-0.357264	1.0443	-0.586519
	C	1.38091	2.95749	0.535916
	H	1.94068	3.4291	1.34749
	H	1.96081	2.09855	0.185868
	H	1.3319	3.67422	-0.289768
	C	-6.78328	2.64696	1.80078
	H	-6.95061	3.71202	1.9286
	C	-7.81101	1.8932	1.3952
	H	-7.72373	0.824683	1.24145
	C	-9.15402	2.42087	1.11739
	O	-10.0785	1.72053	0.756553
	C	7.72025	-2.88741	-0.204951
	O	8.83199	-2.89726	0.283946
	O	-3.28338	-0.804841	2.23249
	O	0.557488	-1.28657	-0.347825
	C	0.511857	-1.90932	-1.62578
	H	1.1603	-1.39536	-2.34043
	H	0.795134	-2.96342	-1.56385
	H	-0.521983	-1.83328	-1.9568
	C	-4.19836	-1.82704	1.85707
	H	-5.02795	-1.89611	2.56585
	H	-4.58868	-1.65919	0.84956
	H	-3.63031	-2.75495	1.8742
	O	7.44566	-3.43659	-1.39205
	O	-9.27129	3.74015	1.29638
	C	-10.5665	4.32738	1.04331
	H	-11.2986	3.85203	1.69812
	H	-10.846	4.12256	0.008603
	C	-10.4566	5.80661	1.30972
	H	-11.4243	6.279	1.12666
	H	-10.173	5.99926	2.34649
	H	-9.71962	6.27091	0.651114
	C	8.5391	-4.0639	-2.09734
	H	8.94936	-4.8564	-1.46946
	H	9.31886	-3.31931	-2.26512
	C	7.99508	-4.60471	-3.39457
	H	7.58632	-3.80365	-4.01401
	H	8.80169	-5.08861	-3.94988
	H	7.21235	-5.34459	-3.21457

## Sheet: M6
	C	1.58923	0.507414	0.927978
	C	2.11651	-0.737037	0.622652
	C	3.4607	-0.894562	0.27244
	C	4.26908	0.248535	0.231736
	C	3.75319	1.4946	0.532491
	C	2.41136	1.62783	0.887442
	H	1.47279	-1.60917	0.655027
	H	5.31463	0.168279	-0.039773
	H	4.38022	2.37737	0.497617
	C	3.95086	-2.23732	-0.036722
	H	3.19494	-3.0147	0.014316
	C	5.20978	-2.58168	-0.340258
	H	6.00813	-1.84702	-0.354055
	O	1.91524	2.86855	1.14136
	Si	1.52652	3.70911	2.53647
	O	0.031648	3.20047	3.10137
	C	-1.21617	3.01625	2.61307
	C	-2.27021	2.99208	3.5225
	C	-1.47284	2.82378	1.25362
	C	-3.56215	2.78192	3.0744
	H	-2.0619	3.13949	4.57514
	C	-2.76819	2.61502	0.818434
	C	-3.84103	2.58854	1.71719
	H	-4.37756	2.76549	3.78939
	H	-2.9411	2.46902	-0.240911
	C	2.70785	3.31468	3.93441
	H	3.71273	3.44741	3.51422
	C	2.54976	4.3067	5.09614
	H	2.7036	5.34232	4.7841
	H	1.55537	4.23683	5.54695
	H	3.2797	4.08704	5.8814
	C	2.59071	1.87151	4.44106
	H	1.59837	1.67951	4.85743
	H	2.77075	1.13551	3.65468
	H	3.32261	1.69102	5.23474
	C	1.48764	5.51066	2.03419
	H	1.14226	6.04781	2.9263
	C	0.516938	5.82648	0.890115
	H	-0.51558	5.57408	1.13966
	H	0.546591	6.89604	0.65876
	H	0.784754	5.28677	-0.022353
	C	2.90011	6.01236	1.70027
	H	3.60328	5.85979	2.52285
	H	3.30237	5.50629	0.817926
	H	2.87803	7.08429	1.48115
	C	-5.22676	2.36548	1.31118
	H	-5.94088	2.37729	2.1287
	C	-5.67969	2.17647	0.063468
	H	-5.01023	2.20251	-0.790084
	H	0.545352	0.613023	1.19578
	H	-0.657065	2.838	0.542752
	C	-7.09592	2.04484	-0.300899
	O	-7.44455	2.25551	-1.45581
	C	5.67166	-3.96013	-0.553116
	O	6.86149	-4.22224	-0.432455
	C	-8.12746	1.67026	0.718127
	C	-7.90934	0.663569	1.65801
	C	-9.36803	2.30739	0.672409
	C	-8.92043	0.300152	2.53867
	H	-6.95953	0.144619	1.68822
	C	-10.3676	1.95998	1.56804
	H	-9.53956	3.08192	-0.065345
	C	-10.1459	0.952467	2.5011
	H	-8.74915	-0.494557	3.25521
	H	-11.3226	2.47121	1.53638
	H	-10.9304	0.674049	3.19528
	C	4.71126	-5.05439	-0.902185
	C	3.68234	-4.87044	-1.82519
	C	4.90365	-6.31375	-0.332749
	C	2.85888	-5.93377	-2.17325
	H	3.53748	-3.90451	-2.29254
	C	4.06567	-7.36743	-0.663266
	H	5.71035	-6.4578	0.375825
	C	3.0432	-7.17938	-1.58743
	H	2.07197	-5.78744	-2.90381
	H	4.21189	-8.33822	-0.204274
	H	2.39366	-8.0054	-1.85312
